# Supplementary material for: Effects of media multitasking frequency on a novel volitional multitasking paradigm
Source: PeerJ. 2022 Jan 27;10:e12603. doi: 10.7717/peerj.12603 (PMC8801180; doi:10.7717/peerj.12603)
Supplement: Supplemental Information 14 [file peerj-10-12603-s014.r]

library("ggplot2")
library("tidyverse")
library("dplyr")


####All Data contained in "AllDataComplete.xlsx" file####
AllDataComplete<- read_excel("AllDataComplete.xlsx") 

###Switch Rate models###
switch1 <- lm(switchrate ~ MMIscore, data=AllDataNew)
switch2 <- lm(switchrate ~ MMIscore + TotalBIS, data=AllDataNew)
switch3 <- lm(switchrate ~ MMIscore + TotalBIS + MPIScore, data=AllDataNew)
summary(switch1)
summary(switch2)
summary(switch3)

####Return Cost models####
return1 <- lm(returnCost ~ MMIscore, data=AllDataNew)
return2 <- lm(returnCost ~ MMIscore + TotalBIS, data=AllDataNew)
return3 <- lm(returnCost ~ MMIscore + TotalBIS + MPIScore, data=AllDataNew)


summary(return1)
summary(return2)
summary(return3)

car::vif(return5)
####Interference Cost models####
interfere1 <- lm(interferenceCost ~ MMIscore, data=AllDataNew)
interfere2 <- lm(interferenceCost ~ MMIscore + TotalBIS, data=AllDataNew)
interfere3 <- lm(interferenceCost ~ MMIscore + TotalBIS + MPIScore, data=AllDataNew)

summary(interfere1)
summary(interfere2)
summary(interfere3)

####Primary Return Models
prireturn1 <- lm(Primaryreturn ~ MMIscore, data=AllDataNew)
prireturn2 <- lm(Primaryreturn  ~ MMIscore + TotalBIS, data=AllDataNew)
prireturn3 <- lm(Primaryreturn  ~ MMIscore + TotalBIS + MPIScore, data=AllDataNew)

summary(prireturn1)
summary(prireturn2)
summary(prireturn3)

###Popupignore models####
popignore1 <- lm(rtpopnoswitch ~ MMIscore, data=AllDataNew)
popignore2 <- lm(rtpopnoswitch  ~ MMIscore + TotalBIS, data=AllDataNew)
popignore3 <- lm(rtpopnoswitch  ~ MMIscore + TotalBIS + MPIScore, data=AllDataNew)

summary(popignore1)
summary(popignore2)
summary(popignore3)

####PrimaryNoPopup Models#####
primarynopopup1 <- lm(rtnopopup ~ MMIscore, data=AllDataNew)
primarynopopup2 <- lm(rtnopopup  ~ MMIscore + TotalBIS, data=AllDataNew)
primarynopopup3 <- lm(rtnopopup ~ MMIscore + TotalBIS + MPIScore, data=AllDataNew)

summary(primarynopopup1)
summary(primarynopopup2)
summary(primarynopopup3)

####PopupSelect models####
popupswitch1 <- lm(switchrt ~ MMIscore, data=AllDataNew)
popupswitch2 <- lm(switchrt  ~ MMIscore + TotalBIS, data=AllDataNew)
popupswitch3 <- lm(switchrt ~ MMIscore + TotalBIS + MPIScore, data=AllDataNew)

summary(popupswitch1)
summary(popupswitch2)
summary(popupswitch3)

###Primary RT models####
primaryrt1 <- lm(rtprimary ~ MMIscore, data=AllDataNew)
primaryrt2 <- lm(rtprimary  ~ MMIscore + TotalBIS, data=AllDataNew)
primaryrt3 <- lm(rtprimary ~ MMIscore + TotalBIS + MPIScore, data=AllDataNew)

summary(primaryrt1)
summary(primaryrt2)
summary(primaryrt3)

###Secondary RT models###
secondaryrt1 <- lm(rtsecondary ~ MMIscore, data=AllDataNew)
secondaryrt2 <- lm(rtsecondary  ~ MMIscore + TotalBIS, data=AllDataNew)
secondaryrt3 <- lm(rtsecondary ~ MMIscore + TotalBIS + MPIScore, data=AllDataNew)


summary(secondaryrt1)
summary(secondaryrt2)
summary(secondaryrt3)


###PrimaryRepeat Models####
repeatrt1 <- lm(repeatrt ~ MMIscore, data=AllDataNew)
repeatrt2 <- lm(repeatrt  ~ MMIscore + TotalBIS, data=AllDataNew)
repeatrt3 <- lm(repeatrt ~ MMIscore + TotalBIS + MPIScore, data=AllDataNew)

summary(repeatrt1)
summary(repeatrt2)
summary(repeatrt3)
